# Supplementary material for: Comparative and phylogenetic analysis of the complete chloroplast genomes of six Polygonatum species (Asparagaceae)
Source: Sci Rep. 2023 May 4;13:7237. doi: 10.1038/s41598-023-34083-1 (PMC10160070; doi:10.1038/s41598-023-34083-1)
Supplement: Supplementary file 1 — Supplementary Table S1. [file 41598_2023_34083_MOESM1_ESM.xlsx]

## Sheet: Sheet1
Table S1. Information of the 62 sequences used in this study
Species	Voucher No.	Accesion No.	Remark
Heteropolygonatum alternicirrhosum+	/	MZ150832	/
Heteropolygonatum ginfushanicum+	/	MW363694	/
Heteropolygonatum ogisui	/	MZ150833	/
Heteropolygonatum pendulum	/	MH891736	UNVERIFIED
Maianthemum henryi	/	NC057254	/
Polygonatum acuminatifolium	/	NC058569	/
Polygonatum annamense	/	MH891738	UNVERIFIED
Polygonatum biflorum	/	MH891756	UNVERIFIED
Polygonatum campanulatum*+	HGW-Z-2259	ON534060	/
Polygonatum cirrhifolium	/	MZ150836	/
Polygonatum curvistylum	/	NC058554	/
Polygonatum cyrtonema1*+	HGW-Z-2364	ON534061	/
Polygonatum cyrtonema2	/	MZ029094	/
Polygonatum cyrtonema3	/	MZ150838	/
Polygonatum cyrtonema4	/	MZ150839	/
Polygonatum cyrtonema5	/	MZ150840	/
Polygonatum cyrtonema6	/	OL436258	/
Polygonatum filipes1*+	HGW-1359	ON534062	/
Polygonatum filipes2	/	MZ150841	/
Polygonatum filipes3	/	MZ150842	/
Polygonatum filipes4	/	MZ150843	/
Polygonatum franchetii*+	HGW-1223	ON534063	/
Polygonatum govanianum	/	MH891755	UNVERIFIED
Polygonatum hirtum	/	MZ150844	/
Polygonatum hookeri	/	NC058557	/
Polygonatum hunanense1	/	MW566443	/
Polygonatum hunanense2	/	MW373518	/
Polygonatum hunanense3	/	MW566460	/
Polygonatum hunanense4	/	MZ286304	/
Polygonatum inflatum	/	NC058559	/
Polygonatum involucratum1	/	NC058560	/
Polygonatum involucratum2	/	OL405015	/
Polygonatum kingianum1	/	MN962959	/
Polygonatum kingianum2+	/	MW373517	/
Polygonatum kingianum3	/	MZ286312	/
Polygonatum macropodum	/	MZ150854	/
Polygonatum mengtzense	/	MH891741	UNVERIFIED
Polygonatum multiflorum	/	MZ150856	/
Polygonatum nodosum	/	NC058564	/
Polygonatum odoratum	/	MW248130	/
Polygonatum oppositifolium	/	MH891746	UNVERIFIED
Polygonatum orientale	/	MH891753	UNVERIFIED
Polygonatum prattii	/	NC058565	/
Polygonatum punctatum	/	NC058566	/
Polygonatum sibiricum1*+	HGW-1379	ON534064	/
Polygonatum sibiricum2	/	OL405024	/
Polygonatum sibiricum3	/	MW373521	/
Polygonatum sibiricum4	/	MZ029093	/
Polygonatum stenophyllum	/	KX822773	/
Polygonatum stewartianum	/	MH891749	UNVERIFIED
Polygonatum tessellatum1	/	MZ150863	/
Polygonatum tessellatum2	/	NC058567	/
Polygonatum tessellatum3	/	MH891747	UNVERIFIED
Polygonatum urceolatum	/	MH891742	UNVERIFIED
Polygonatum verticillatum1	/	MZ150865	/
Polygonatum verticillatum2	/	MZ150866	/
Polygonatum verticillatum3	/	ON872698	/
Polygonatum yunnanense	/	MH891754	UNVERIFIED
Polygonatum zanlanscianense1*+	HGW-1357	ON534059	/
Polygonatum zanlanscianense2	/	NC058227	/
Polygonatum zanlanscianense3	/	MW373522	/
UNVERIFIED：The sequence failed to be verified in NCBI
*: newly sequenced cp genomes; +: sequences used for comparative analysis
